# Supplementary material for: Potent, specific MEPicides for treatment of zoonotic staphylococci
Source: PLoS Pathog. 2020 Jun 4;16(6):e1007806. doi: 10.1371/journal.ppat.1007806 (PMC7297381; doi:10.1371/journal.ppat.1007806)
Supplement: S1 Table — (XLSX) [file ppat.1007806.s004.xlsx]

## Sheet: Sheet1
Table S1. Primers used in this study.
Number	Primer Name	Species	Gene	Sequence (5'-3')
IH3	SS_DXR_LIC_FWD	S. schleiferi	dxr	CTCACCACCACCACCACCATATGAAAAATATAGCAATTTTAGGCGC
IH4	SS_DXR_LIC_REV	S. schleiferi	dxr	ATCCTATCTTACT CACCTACACCTCATATGATTTTGTTTTATAAT
ITS4	Sp_GlpT_dwn125_rev	S. pseudintermedius	glpT	GATACCCCTCCACTTTCCAC
ITS5	Sp_GlpT_in576_fwd	S. pseudintermedius	glpT	AGGCTTTGAAGGGGCATTTA
ITS6	Sp_GlpT_up86_fwd	S. pseudintermedius	glpT	TGTAGAAATGCGATTGACAAACT
ITS15	Ss_GlpT_up258_fwd	S. schleiferi	glpT	TTGGCTGCTGATAGTGGTTA
ITS16	Ss_GlpT_in171_fwd	S. schleiferi	glpT	AATGGGGTTTACAAAAGCAG
ITS17	Ss_GlpT_in1211_rev	S. schleiferi	glpT	CCGCCTAAATAGCCAAATAA
ITS18	Ss_GlpT_dwn387_rev	S. schleiferi	glpT	CAGCTTGATTCAACAGATCG
