# Supplementary material for: Potent, specific MEPicides for treatment of zoonotic staphylococci
Source: PLoS Pathog. 2020 Jun 4;16(6):e1007806. doi: 10.1371/journal.ppat.1007806 (PMC7297381; doi:10.1371/journal.ppat.1007806)
Supplement: S2 Table — (XLSX) [file ppat.1007806.s005.xlsx]

## Sheet: Sheet1
Table S2: Summary of crystallographic data collection and refinement statistics
Crystal	apoenzyme	FSM complex
Space group	P3112	C2
Cell dimensions	a = b = 71.37 Å, c = 318.8 Å;	a = 132.7 Å, b = 53.98 Å, c = 116.8 Å;
	g = 107.7°	b = 91.6°
Data collection
Wavelength	0.98 Å	0.98 Å
Resolution range	40.3 - 2.15 Å	46.1 - 2.89 Å
(highest shell)	(2.23 - 2.15 Å)	(2.99 - 2.89 Å)
Reflections (total / unique)	96, 253 / 50,961	33,914 / 18,289
Completeness (highest shell)	99.2% (96.2%)	97.4% (91.1%)
I/s (highest shell)	33.9 (2.3)	14.7 (1.8)
Rsym (highest shell)	10.1% (66.7%)	11.6% (53.2%)
Model and refinement
Rcryst / Rfree	0.197 / 0.230	0.208 / 0.265
No. protein atoms	5830	5898
No. water molecules	81	-
No. ligand atoms	35	22
R.M.S.D. bond lengths	0.016 Å	0.010 Å
R.M.S.D. bond angles	1.07 °	1.26 °
Avg. B-factor - protein, ligand, water	64.6, 86.2, 55.5 Å2	65.1, 70.3, - Å2
Ramachandran plot - favored, allowed, outlier	97.5, 2.3, 0.3 %	95.7, 2.3, 2.0 %
