# Supplementary material for: Potent, specific MEPicides for treatment of zoonotic staphylococci
Source: PLoS Pathog. 2020 Jun 4;16(6):e1007806. doi: 10.1371/journal.ppat.1007806 (PMC7297381; doi:10.1371/journal.ppat.1007806)
Supplement: S4 Table — Genomes were aligned to reference genomes S. schleiferi 1360–13 and S. pseudintermedius ED99, respectively. Each line represents a SNP call. Changes shown are those not present in the parental strain. Changes determined to be false by Sanger sequencing have been removed. GlpT is highlighted in green. *Location of the change inside the gene, †the base at that location, ‡the new base present at that location, §the corresponding protein change associated with the new base, ¶the gene name according to the previous annotation, #the predicted function. (XLS) [file ppat.1007806.s007.xls]

## Sheet: S. schleiferi and S. pseudinter
Supplemental Table S4. SNP calls from FSMR S. schleiferi and S. pseudintermedius strains.
Strain	Base*	WT Allele†	Gene Change‡	Protein Change§	Gene¶	Annotation#
SSCH4455	883	A	G	Ile295Val	LH95_01465	thiamine biosynthesis protein ThiC
SSCH4455	885	T	G	Ile295Met	LH95_01465	thiamine biosynthesis protein ThiC
SSCH4455	898	A	G	Asn300Asp	LH95_01465	thiamine biosynthesis protein ThiC
SSCH3717	1301	C	A	Ala434Glu	LH95_01460	phospholipase D
SSCH4455	959	T	A	Leu320Gln	LH95_01265	nitrate ABC transporter substrate-binding protein
SSCH4455	159	A	T	Glu53Asp	LH95_00915	PTS fructose transporter subunit IIA
SSCH4455	169	A	C	Lys57Gln	LH95_00915	PTS fructose transporter subunit IIA
SSCH4455	187	A	C	Asn63His	LH95_01515	phosphoribosyl-ATP pyrophosphatase
SSCH3717	361	C	T	Pro121Ser	LH95_01355	sodium:pantothenate symporter
SSCH3717	385	T	A	Leu129Met	LH95_01355	sodium:pantothenate symporter
SSCH3717	893	A	T	Tyr298Phe	LH95_01355	sodium:pantothenate symporter
SSCH3717	923	C	A	Ala308Glu	LH95_01355	sodium:pantothenate symporter
SSCH8586	361	C	T	Pro121Ser	LH95_01355	sodium:pantothenate symporter
SSCH8586	385	T	A	Leu129Met	LH95_01355	sodium:pantothenate symporter
SSCH4455	834	G	T	Met278Ile	LH95_01355	sodium:pantothenate symporter
SSCH4455	1307	C	T	Ala436Val	LH95_01355	sodium:pantothenate symporter
SSCH4455	1342	A	G	Ile448Val	LH95_01355	sodium:pantothenate symporter
SSCH4455	1351	A	C	Ile451Leu	LH95_01355	sodium:pantothenate symporter
SSCH8586	707	T	C	Ile236Thr	LH95_01350	5,10-methylene tetrahydromethanopterin reductase
SSCH8586	708	A	G	Ile236Met	LH95_01350	5,10-methylene tetrahydromethanopterin reductase
SSCH8586	872	C	A	Ala291Glu	LH95_01350	5,10-methylene tetrahydromethanopterin reductase
SSCH8586	884	C	A	Ala295Glu	LH95_01350	5,10-methylene tetrahydromethanopterin reductase
SSCH3717	1173	G	C	Met391Ile	LH95_01075	sodium:solute symporter
SSCH4455	826	A	G	Ile276Val	LH95_01075	sodium:solute symporter
SSCH4455	1173	G	C	Met391Ile	LH95_01075	sodium:solute symporter
SSCH8586	192	G	T	Leu64Phe	LH95_01070	general stress protein
SSCH8586	218	A	C	Lys73Thr	LH95_01070	general stress protein
SSCH8586	225	C	A	Ser75Arg	LH95_01070	general stress protein
SSCH3717	2370	G	T	Leu790Phe	LH95_00870	glycoside hydrolase
SSCH3717	82	G	A	Asp28Asn	LH95_00960	alanine dehydrogenase
SSCH3717	70	C	A	Gln24Lys	LH95_00960	alanine dehydrogenase
SSCH3717	31	G	C	Ala11Pro	LH95_00960	alanine dehydrogenase
SSCH4455	1448	C	T	Thr483Ile	LH95_01185	malate:quinone oxidoreductase
SSCH3717	80	C	A	Pro27Gln	LH95_01080	N-acetyl-L; L-diaminopimelate aminotransferase
SSCH4455	839	A	G	Gln280Arg	LH95_01085	pyridine nucleotide-disulfide oxidoreductase
SSCH3717	511	C	T	Leu171Phe	LH95_01505	betaine-aldehyde dehydrogenase
SSCH3717	529	A	C	Ile177Leu	LH95_01505	betaine-aldehyde dehydrogenase
SSCH3717	1308	A	T	Leu436Phe	LH95_00975	lactate permease
SSCH3717	976	G	A	Gly326Ser	LH95_04090	choloylglycine hydrolase
SSCH4455	422	G	T	Gly141Val	LH95_01090	ferrous iron transporter B
SSCH4455	689	C	T	Thr230Ile	LH95_01310	histidine kinase
SSCH4455	718	A	C	Ile240Leu	LH95_01310	histidine kinase
SSCH4455	756	A	C	Glu252Asp	LH95_01310	histidine kinase
SSCH3717	802	A	G	Ile268Val	LH95_01495	choline transporter
SSCH8586	1388	T	G	Val463Gly	LH95_01495	choline transporter
SSCH4455	930	A	C	Lys310Asn	LH95_01495	choline transporter
SSCH3717	430	A	C	Ile144Leu	LH95_01345	O-acetylhomoserine aminocarboxypropyltransferase
SSCH8586	502	A	G	Thr168Ala	LH95_01345	O-acetylhomoserine aminocarboxypropyltransferase
SSCH8586	509	C	T	Ala170Val	LH95_01345	O-acetylhomoserine aminocarboxypropyltransferase
SSCH8586	511	G	A	Ala171Thr	LH95_01345	O-acetylhomoserine aminocarboxypropyltransferase
SSCH8586	575	T	C	Leu192Ser	LH95_01345	O-acetylhomoserine aminocarboxypropyltransferase
SSCH8586	589	T	C	Tyr197His	LH95_01345	O-acetylhomoserine aminocarboxypropyltransferase
SSCH4455	5	C	G	Thr2Arg	LH95_01345	O-acetylhomoserine aminocarboxypropyltransferase
SSCH4455	194	G	A	Ser65Asn	LH95_01345	O-acetylhomoserine aminocarboxypropyltransferase
SSCH4455	135	T	G	Ile45Met	LH95_01490	manganese transporter
SSCH8586	296	G	A	Gly99Glu	LH95_03475	glycerol-3-phosphate ABC transporter
SSCH4455	892	G	T	Gly298*	LH95_03475	glycerol-3-phosphate ABC transporter
SSCH7376	444	G	T	Trp148Cys	LH95_03475	glycerol-3-phosphate ABC transporter
SSCH8774	1136	A	C	Gln379Pro	LH95_03475	glycerol-3-phosphate ABC transporter
SSCH3408	800	C	A	Ala267Glu	LH95_03475	glycerol-3-phosphate ABC transporter
SSCH1903	295	G	T	Gly99*	LH95_03475	glycerol-3-phosphate ABC transporter
SSCH8400	482	G	T	Trp161Leu	LH95_03475	glycerol-3-phosphate ABC transporter
SSCH4494	295	G	T	Gly99*	LH95_03475	glycerol-3-phosphate ABC transporter
SSCH3612	296	G	T	Gly99Val	LH95_03475	glycerol-3-phosphate ABC transporter
SSCH3624	296	G	T	Gly99Val	LH95_03475	glycerol-3-phosphate ABC transporter
SSCH3624	925	G	T	Ala309Ser	LH95_03475	glycerol-3-phosphate ABC transporter
SSCH4455	567	A	T	Arg189Ser	LH95_00890	tagatose-bisphosphate aldolase
SSCH3717	205	G	T	Gly69Cys	LH95_00895	beta-galactosidase
SSCH4455	688	G	A	Gly230Ser	LH95_00895	beta-galactosidase
SSCH4455	1016	C	T	Pro339Leu	LH95_00895	beta-galactosidase
SSCH4455	1441	A	G	Asn481Asp	LH95_00895	beta-galactosidase
SSCH4455	1442	A	G	Asn481Ser	LH95_00895	beta-galactosidase
SSCH4455	426	T	G	Ile142Met	LH95_01340	ribonucleoside-triphosphate reductase activating protein
SSCH8586	281	A	T	Gln94Leu	LH95_01365	tautomerase
SSCH8586	317	G	C	Ser106Thr	LH95_01365	tautomerase
SSCH8586	338	C	A	Ala113Glu	LH95_01365	tautomerase
SSCH4455	272	C	T	Thr91Ile	LH95_01365	tautomerase
SSCH4455	281	A	T	Gln94Leu	LH95_01365	tautomerase
SSCH4455	317	G	C	Ser106Thr	LH95_01365	tautomerase
SSCH3717	131	C	A	Thr44Lys	LH95_01250	CoA-transferase
SSCH3717	972	A	T	Leu324Phe	LH95_00940	arginine transporter
SSCH4455	1225	A	C	Ile409Leu	LH95_00940	arginine transporter
SSCH4455	664	C	A	His222Asn	LH95_00840	cysteine desulfurase
SSCH8586	23	C	A	Ser8*	LH95_00810	hypothetical
SSCH3717	298	A	T	Asn100Tyr	LH95_01300	DoxX family protein
SSCH8586	214	C	A	Leu72Ile	LH95_01300	DoxX family protein
SSCH4455	214	C	A	Leu72Ile	LH95_01300	DoxX family protein
SSCH4455	334	G	C	Val112Leu	LH95_01300	DoxX family protein
SSCH4455	348	C	G	Phe116Leu	LH95_01300	DoxX family protein
SSCH4455	352	G	T	Val118Phe	LH95_01300	DoxX family protein
SSCH4455	371	A	G	Lys124Arg	LH95_01300	DoxX family protein
SSCH4455	385	G	T	Ala129Ser	LH95_01300	DoxX family protein
SSCH4455	388	A	T	Ile130Phe	LH95_01300	DoxX family protein
SSCH4455	390	T	G	Ile130Met	LH95_01300	DoxX family protein
SSCH3717	509	A	T	Tyr170Phe	LH95_01010	FMN-dependent NADH-azoreductase
SSCH3717	503	G	C	Gly168Ala	LH95_01010	FMN-dependent NADH-azoreductase
SSCH4455	49	G	A	Val17Met	LH95_01380	zinc ABC transporter substrate-binding protein
SSCH4455	157	A	G	Lys53Glu	LH95_01380	zinc ABC transporter substrate-binding protein
SSCH4455	166	C	G	Gln56Glu	LH95_01380	zinc ABC transporter substrate-binding protein
SSCH4455	1018	C	A	Leu340Ile	LH95_01380	zinc ABC transporter substrate-binding protein
SSCH4455	1032	G	C	Leu344Phe	LH95_01380	zinc ABC transporter substrate-binding protein
SSCH4455	1038	A	C	Glu346Asp	LH95_01380	zinc ABC transporter substrate-binding protein
SSCH4455	1051	A	G	Lys351Glu	LH95_01380	zinc ABC transporter substrate-binding protein
SSCH3717	483	C	A	Asn161Lys	LH95_00885	tagatose-6-phosphate kinase
SSCH4455	563	C	T	Thr188Ile	LH95_00885	tagatose-6-phosphate kinase
SSCH8586	751	G	A	Asp251Asn	LH95_00955	threonine dehydratase
SSCH8586	292	C	T	Leu98Phe	LH95_00955	threonine dehydratase
SSCH4455	226	T	A	Ser76Thr	LH95_00955	threonine dehydratase
SSCH4455	152	T	A	Phe51Tyr	LH95_00955	threonine dehydratase
SSCH4455	343	A	C	Lys115Gln	LH95_01510	choline dehydrogenase
SSCH3717	1046	C	T	Ala349Val	LH95_01335	ribonucleoside-triphosphate reductase
SSCH8586	94	C	A	Gln32Lys	LH95_01030	hypothetical
SSCH3717	148	T	G	Ser50Ala	LH95_00815	ring-cleaving dioxygenase
SSCH3717	180	T	G	Ile60Met	LH95_00815	ring-cleaving dioxygenase
SSCH4455	624	T	A	Tyr208*	LH95_01545	histidinol dehydrogenase
SSCH4455	623	A	C	Tyr208Ser	LH95_01545	histidinol dehydrogenase
SSCH4455	622	T	G	Tyr208Asp	LH95_01545	histidinol dehydrogenase
SSCH8774	1057	T	C	Ser353Pro	LH95_01405	hexose-6-phosphate: phosphate antiporter
SSCH3717	25	A	T	Ile9Phe	LH95_01000	hypothetical protein LH95_01000
SSCH3717	1379	G	T	Trp460Leu	LH95_00825	acetaldehyde dehydrogenase
SSCH4455	1429	G	C	Asp477His	LH95_01175	hypothetical
SSCH8586	1438	C	T	Leu480Phe	LH95_00930	PTS system glucose-specific transporter subunit IICBA
SSCH8586	1445	G	A	Gly482Glu	LH95_00930	PTS system glucose-specific transporter subunit IICBA
SSCH4455	1062	T	G	Phe354Leu	LH95_00930	PTS system glucose-specific transporter subunit IICBA
SSCH4455	355	T	C	Ser119Pro	LH95_00900	PTS mannose transporter subunit IIAB
SSCH8400	781	T	A	Cys261Ser	sucC	Succinate--CoA ligase [ADP-forming] subunit beta
SSCH4455	330	C	A	His110Gln	LH95_01320	PTS ascorbate transporter subunit IIA
Strain	Base*	WT Allele†	Gene Change‡	Protein Change§	Gene¶	Annotation#
SPSE1933	587	G	A	Gly196Asp	SPSE_2160	putative glutamyl-endopeptidase
SPSE9765	526	G	A	Val176Ile	SPSE_2160	putative glutamyl-endopeptidase
SPSE9765	538	A	T	Arg180*	SPSE_2160	putative glutamyl-endopeptidase
SPSE9765	539	G	T	Arg180Ile	SPSE_2160	putative glutamyl-endopeptidase
SPSE9765	545	C	G	Thr182Ser	SPSE_2160	putative glutamyl-endopeptidase
SPSE9765	587	G	A	Gly196Asp	SPSE_2160	putative glutamyl-endopeptidase
SPSE9765	575	C	A	Thr192Lys	SPSE_2162	putative glutamyl-endopeptidase
SPSE9765	578	C	G	Thr193Ser	SPSE_2162	putative glutamyl-endopeptidase
SPSE9765	584	G	A	Arg195Gln	SPSE_2162	putative glutamyl-endopeptidase
SPSE2052	223	A	G	Asn75Asp	SPSE_2166	putative glutamyl-endopeptidase
SPSE2648	223	A	G	Asn75Asp	SPSE_2166	putative glutamyl-endopeptidase
SPSE5869	223	A	G	Asn75Asp	SPSE_2166	putative glutamyl-endopeptidase
SPSE7104	223	A	G	Asn75Asp	SPSE_2166	putative glutamyl-endopeptidase
SPSE1933	26	A	G	Lys9Arg	SPSE_0989	hypothetical protein
SPSE1933	27	A	C	Lys9Asn	SPSE_0989	hypothetical protein
SPSE2052	261	T	A	Asp87Glu	SPSE_0986	conserved hypothetical protein
SPSE2227	261	T	A	Asp87Glu	SPSE_0986	conserved hypothetical protein
SPSE2648	261	T	A	Asp87Glu	SPSE_0986	conserved hypothetical protein
SPSE5869	261	T	A	Asp87Glu	SPSE_0986	conserved hypothetical protein
SPSE6794	261	T	A	Asp87Glu	SPSE_0986	conserved hypothetical protein
SPSE6909	261	T	A	Asp87Glu	SPSE_0986	conserved hypothetical protein
SPSE7104	261	T	A	Asp87Glu	SPSE_0986	conserved hypothetical protein
SPSE7724	261	T	A	Asp87Glu	SPSE_0986	conserved hypothetical protein
SPSE8628	261	T	A	Asp87Glu	SPSE_0986	conserved hypothetical protein
SPSE9765	261	T	A	Asp87Glu	SPSE_0986	conserved hypothetical protein
SPSE1933	1141	G	C	Gly381Arg	SPSE_1136	transposase for ISSps1
SPSE1933	17	C	A	Thr6Lys	SPSE_2106	hypothetical protein
SPSE2227	17	C	A	Thr6Lys	SPSE_2106	hypothetical protein
SPSE9765	17	C	A	Thr6Lys	SPSE_2106	hypothetical protein
SPSE0643	67	A	T	Ile23Phe	SPSE_0099	CAAX amino protease family protein
SPSE2648	67	A	T	Ile23Phe	SPSE_0099	CAAX amino protease family protein
SPSE6794	67	A	T	Ile23Phe	SPSE_0099	CAAX amino protease family protein
SPSE9765	67	A	T	Ile23Phe	SPSE_0099	CAAX amino protease family protein
SPSE9765	82	C	T	His28Tyr	SPSE_1746	putative transposition helper protein%2C truncated
SPSE9765	89	T	C	Ile30Thr	SPSE_1746	putative transposition helper protein%2C truncated
SPSE9765	92	A	T	Glu31Val	SPSE_1746	putative transposition helper protein%2C truncated
SPSE9765	97	G	A	Asp33Asn	SPSE_1746	putative transposition helper protein%2C truncated
SPSE1933	479	A	G	Ter160Trp	orfX	hypothetical protein
SPSE7104	479	A	G	Ter160Trp	orfX	hypothetical protein
SPSE8628	479	A	G	Ter160Trp	orfX	hypothetical protein
SPSE1933	608	C	A	Pro203His	spsP	immunoglobulin G binding protein A spa2
SPSE1933	177	A	T	Glu59Asp	spsQ	immunoglobulin G binding protein A spa1
SPSE9765	593	T	C	Val198Ala	spsQ	immunoglobulin G binding protein A spa1
SPSE9765	625	A	G	Lys209Glu	spsQ	immunoglobulin G binding protein A spa1
SPSE9765	626	A	C	Lys209Thr	spsQ	immunoglobulin G binding protein A spa1
SPSE9765	627	A	T	Lys209Asn	spsQ	immunoglobulin G binding protein A spa1
SPSE9765	676	C	T	Leu226Phe	spsQ	immunoglobulin G binding protein A spa1
SPSE9765	687	A	T	Leu229Phe	spsQ	immunoglobulin G binding protein A spa1
SPSE9765	746	G	A	Ser249Asn	spsQ	immunoglobulin G binding protein A spa1
SPSE9765	747	T	A	Ser249Arg	spsQ	immunoglobulin G binding protein A spa1
SPSE9765	1261	C	A	His421Asn	spsQ	immunoglobulin G binding protein A spa1
SPSE9765	1301	A	C	Asp434Ala	spsQ	immunoglobulin G binding protein A spa1
SPSE9765	1321	T	A	Ser441Thr	spsQ	immunoglobulin G binding protein A spa1
SPSE9765	1327	A	G	Thr443Ala	spsQ	immunoglobulin G binding protein A spa1
SPSE9765	1336	C	T	Leu446Phe	spsQ	immunoglobulin G binding protein A spa1
SPSE1933	461	C	T	Ala154Val	spsO	LPXTG-motif cell wall anchor domain protein
SPSE5869	461	C	T	Ala154Val	spsO	LPXTG-motif cell wall anchor domain protein
SPSE6794	461	C	T	Ala154Val	spsO	LPXTG-motif cell wall anchor domain protein
SPSE9765	461	C	T	Ala154Val	spsO	LPXTG-motif cell wall anchor domain protein
SPSE1933	1400	T	A	Leu467*	spsI	LPXTG-motif cell wall anchor domain protein
SPSE0643	9201	T	A	Asp3067Glu	spsJ	LPXTG-motif cell wall anchor domain protein
SPSE0643	9536	C	T	Ala3179Val	spsJ	LPXTG-motif cell wall anchor domain protein
SPSE1933	4732	G	A	Ala1578Thr	spsJ	LPXTG-motif cell wall anchor domain protein
SPSE1933	5639	T	C	Val1880Ala	spsJ	LPXTG-motif cell wall anchor domain protein
SPSE1933	5954	G	A	Ser1985Asn	spsJ	LPXTG-motif cell wall anchor domain protein
SPSE1933	9311	C	G	Ser3104Cys	spsJ	LPXTG-motif cell wall anchor domain protein
SPSE2052	5639	T	C	Val1880Ala	spsJ	LPXTG-motif cell wall anchor domain protein
SPSE2052	9310	T	A	Ser3104Thr	spsJ	LPXTG-motif cell wall anchor domain protein
SPSE2052	9536	C	T	Ala3179Val	spsJ	LPXTG-motif cell wall anchor domain protein
SPSE2648	3773	A	C	Lys1258Thr	spsJ	LPXTG-motif cell wall anchor domain protein
SPSE2648	4895	C	T	Thr1632Ile	spsJ	LPXTG-motif cell wall anchor domain protein
SPSE2648	5954	G	A	Ser1985Asn	spsJ	LPXTG-motif cell wall anchor domain protein
SPSE2648	9536	C	T	Ala3179Val	spsJ	LPXTG-motif cell wall anchor domain protein
SPSE5869	5975	T	C	Val1992Ala	spsJ	LPXTG-motif cell wall anchor domain protein
SPSE5869	9310	T	A	Ser3104Thr	spsJ	LPXTG-motif cell wall anchor domain protein
SPSE5869	9311	C	G	Ser3104Cys	spsJ	LPXTG-motif cell wall anchor domain protein
SPSE6794	8663	T	C	Val2888Ala	spsJ	LPXTG-motif cell wall anchor domain protein
SPSE6794	9311	C	G	Ser3104Cys	spsJ	LPXTG-motif cell wall anchor domain protein
SPSE6909	5639	T	C	Val1880Ala	spsJ	LPXTG-motif cell wall anchor domain protein
SPSE6909	9201	T	A	Asp3067Glu	spsJ	LPXTG-motif cell wall anchor domain protein
SPSE6909	9536	C	T	Ala3179Val	spsJ	LPXTG-motif cell wall anchor domain protein
SPSE7724	5639	T	C	Val1880Ala	spsJ	LPXTG-motif cell wall anchor domain protein
SPSE7724	9536	C	T	Ala3179Val	spsJ	LPXTG-motif cell wall anchor domain protein
SPSE8628	9310	T	A	Ser3104Thr	spsJ	LPXTG-motif cell wall anchor domain protein
SPSE9765	9310	T	A	Ser3104Thr	spsJ	LPXTG-motif cell wall anchor domain protein
SPSE2227	2390	T	C	Ile797Thr	spsD	LPXTG-motif cell wall anchor domain protein
SPSE9765	955	A	C	Lys319Gln	spsD	LPXTG-motif cell wall anchor domain protein
SPSE9765	395	T	C	Val132Ala	spsF	LPXTG-motif cell wall anchor domain protein
SPSE9765	440	T	C	Val147Ala	spsF	LPXTG-motif cell wall anchor domain protein
SPSE0643	481	G	T	Glu161*	SPSE_2201	RNA-directed DNA polymerase (Reverse transcriptase)
SPSE1933	481	G	T	Glu161*	SPSE_2201	RNA-directed DNA polymerase (Reverse transcriptase)
SPSE6794	481	G	T	Glu161*	SPSE_2201	RNA-directed DNA polymerase (Reverse transcriptase)
SPSE7104	481	G	T	Glu161*	SPSE_2201	RNA-directed DNA polymerase (Reverse transcriptase)
SPSE7724	481	G	T	Glu161*	SPSE_2201	RNA-directed DNA polymerase (Reverse transcriptase)
SPSE8628	481	G	T	Glu161*	SPSE_2201	RNA-directed DNA polymerase (Reverse transcriptase)
SPSE9765	481	G	T	Glu161*	SPSE_2201	RNA-directed DNA polymerase (Reverse transcriptase)
SPSE5869	698	G	A	Gly233Glu	SPSE_0379	perfringolysin O regulator protein%2C putative
SPSE9765	539	G	T	Cys180Phe	SPSE_1610	putative oxidoreductase
SPSE0643	902	G	A	Trp301*	glpT	glycerol-3-phosphate transporter
SPSE1933	296	G	A	Gly99Glu	glpT	glycerol-3-phosphate transporter
SPSE2052	262	G	T	Asp88Tyr	glpT	glycerol-3-phosphate transporter
SPSE2227	404	G	A	Gly135Asp	glpT	glycerol-3-phosphate transporter
SPSE2648	296	G	A	Gly99Glu	glpT	glycerol-3-phosphate transporter
SPSE5869	404	G	T	Gly135Val	glpT	glycerol-3-phosphate transporter
SPSE6794	296	G	A	Gly99Glu	glpT	glycerol-3-phosphate transporter
SPSE6909	1211	G	A	Gly404Asp	glpT	glycerol-3-phosphate transporter
SPSE7104	296	G	A	Gly99Glu	glpT	glycerol-3-phosphate transporter
SPSE7724	1199	G	T	Gly400Val	glpT	glycerol-3-phosphate transporter
SPSE0643	1138	T	C	Tyr380His	spsK	IgG-binding protein%2C putative
SPSE0643	1139	A	G	Tyr380Cys	spsK	IgG-binding protein%2C putative
SPSE1933	1120	C	A	Gln374Lys	spsK	IgG-binding protein%2C putative
SPSE1933	1122	A	T	Gln374His	spsK	IgG-binding protein%2C putative
SPSE1933	1139	A	T	Tyr380Phe	spsK	IgG-binding protein%2C putative
SPSE2052	1139	A	T	Tyr380Phe	spsK	IgG-binding protein%2C putative
SPSE2648	1138	T	C	Tyr380His	spsK	IgG-binding protein%2C putative
SPSE2648	1139	A	T	Tyr380Phe	spsK	IgG-binding protein%2C putative
SPSE2227	345	T	G	Asp115Glu	SPSE_0944	RNA methyltransferase%2C TrmH family%2C group 2
SPSE2648	17	C	A	Ala6Glu	SPSE_1562	hypothetical protein
SPSE9765	112	G	T	Ala38Ser	SPSE_2410	conserved hypothetical protein
SPSE9765	232	A	G	Thr78Ala	SPSE_2411	hypothetical protein
SPSE9765	47	G	A	Arg16Lys	SPSE_2411	hypothetical protein
SPSE9765	148	G	A	Val50Ile	SPSE_2409	conserved hypothetical protein
Genomes were aligned to reference genomes S. schleiferi 1360-13 and S. pseudintermedius ED99 respectively. Each line represents a SNP call. Changes shown are those not present in the parental strain. Changes determined to be false by Sanger sequencing have been removed. GlpT is highlighted in green. *Location of the change inside the gene, †the base at that location, ‡the new base present at that…
