# Supplementary material for: Potent, specific MEPicides for treatment of zoonotic staphylococci
Source: PLoS Pathog. 2020 Jun 4;16(6):e1007806. doi: 10.1371/journal.ppat.1007806 (PMC7297381; doi:10.1371/journal.ppat.1007806)
Supplement: S5 Table — IC50 values are reported in μM. Data represent the mean ± SD from at least three independent experiments. (XLSX) [file ppat.1007806.s008.xlsx]

## Sheet: Tabelle1
	Table S5. Inhibitory effect of MEPicides against a panel of Gram-negative bacteria.
	Compound	Structure	Escherichia coli	Klebsiella pneumoniae	Salmonella typhimurium	Shigella sonnei	Serratia marcescens	Burkholderia thailandensis
			IC50 [𝝁M]	IC50 [𝝁M]	IC50 [𝝁M]	IC50 [𝝁M]	IC50 [𝝁M]	IC50 [𝝁M]
	FSM		0.29 ± 0.08	0.81 ± 0.56	0.23 ± 0.03	1.16 ± 0.69	0.39 ± 0.02	> 100
	2		> 1000	> 100	> 100	> 100	> 100	> 100
	Data represent the mean ± SD from at least three independent experiments.
